# Supplementary material for: GAN-enhanced machine learning and metabolic modeling identify reprogramming in pancreatic cancer
Source: PLoS Comput Biol. 2026 Jan 2;22(1):e1013862. doi: 10.1371/journal.pcbi.1013862 (PMC12779136; doi:10.1371/journal.pcbi.1013862)
Supplement: S1 File — Complete lists of all genes in each gene family mentioned in Fig 3C, organized by importance tier. (CSV) [file pcbi.1013862.s004.csv]

family	member_count	members	mean_importance	max_importance	total_importance
FABP	9	FABP1, FABP12, FABP2, FABP3, FABP4, FABP5, FABP6, FABP7, FABP9	0.041540222	0.042622	0.373862
SLC27A	6	SLC27A1, SLC27A2, SLC27A3, SLC27A4, SLC27A5, SLC27A6	0.037185904	0.048874	0.223115425
ACSL	5	ACSL1, ACSL3, ACSL4, ACSL5, ACSL6	0.0438412	0.044054	0.219206
ACSBG	2	ACSBG1, ACSBG2	0.0429655	0.043126	0.085931
ELOVL	7	ELOVL1, ELOVL2, ELOVL3, ELOVL4, ELOVL5, ELOVL6, ELOVL7	0.011330128	0.016682	0.079310897
NME	7	NME1, NME2, NME3, NME4, NME5, NME6, NME7	0.006397164	0.00846399	0.044780145
MEIKIN	1	MEIKIN	0.042805	0.042805	0.042805
CD	1	CD36	0.0417	0.0417	0.0417
SLC15A	4	SLC15A1, SLC15A2, SLC15A3, SLC15A4	0.01028845	0.020588	0.0411538
HACD	4	HACD1, HACD2, HACD3, HACD4	0.009483952	0.009483952	0.037935808
SLC16A	12	SLC16A1, SLC16A10, SLC16A12, SLC16A13, SLC16A2, SLC16A3, SLC16A4, SLC16A5, SLC16A6, SLC16A7, SLC16A8, SLC16A9	0.003065044	0.006118	0.036780523
SLC7A	10	SLC7A1, SLC7A10, SLC7A11, SLC7A2, SLC7A3, SLC7A5, SLC7A6, SLC7A7, SLC7A8, SLC7A9	0.003620822	0.013911	0.036208218
SLC22A	12	SLC22A1, SLC22A10, SLC22A11, SLC22A13, SLC22A2, SLC22A3, SLC22A4, SLC22A5, SLC22A6, SLC22A7, SLC22A8, SLC22A9	0.002393353	0.007998	0.028720233
GPAT	3	GPAT2, GPAT3, GPAT4	0.008230667	0.008273	0.024692
HSD17B	11	HSD17B1, HSD17B10, HSD17B11, HSD17B12, HSD17B14, HSD17B2, HSD17B3, HSD17B4, HSD17B6, HSD17B7, HSD17B8	0.002108213	0.009167994	0.023190347
SLC25A	22	SLC25A1, SLC25A10, SLC25A11, SLC25A12, SLC25A13, SLC25A14, SLC25A15, SLC25A16, SLC25A18, SLC25A19, SLC25A2, SLC25A20, SLC25A21, SLC25A22, SLC25A27, SLC25A29, SLC25A3, SLC25A38, SLC25A4, SLC25A42, SLC25A5, SLC25A6	0.000984484	0.007733	0.021658651
SLCO1B	2	SLCO1B1, SLCO1B3	0.0108055	0.011671	0.021611
CPT1A	1	CPT1A	0.020799	0.020799	0.020799
CPT1B	1	CPT1B	0.020702	0.020702	0.020702
CPT1C	1	CPT1C	0.020702	0.020702	0.020702
GALNT	18	GALNT1, GALNT10, GALNT11, GALNT12, GALNT13, GALNT14, GALNT15, GALNT16, GALNT17, GALNT18, GALNT2, GALNT3, GALNT4, GALNT5, GALNT6, GALNT7, GALNT8, GALNT9	0.000967551	0.000967551	0.017415918
ACOT	7	ACOT1, ACOT2, ACOT4, ACOT6, ACOT7, ACOT8, ACOT9	0.002036194	0.003275999	0.014253361
CYP27A	1	CYP27A1	0.013878588	0.013878588	0.013878588
CYP3A	5	CYP3A4, CYP3A43, CYP3A5, CYP3A7, CYP3A7-CYP3A51P	0.002681386	0.002815999	0.01340693
CYP4F	6	CYP4F11, CYP4F12, CYP4F2, CYP4F22, CYP4F3, CYP4F8	0.002232001	0.00336199	0.013392004
HADHA	1	HADHA	0.012988	0.012988	0.012988
SLCO1A	1	SLCO1A2	0.011495	0.011495	0.011495
CYP2C	4	CYP2C18, CYP2C19, CYP2C8, CYP2C9	0.002667238	0.002750997	0.010668953
CRAT	1	CRAT	0.010383	0.010383	0.010383
ENSG	4	ENSG00000011053, ENSG00000164708, ENSG00000250741, ENSG00000285441	0.002467823	0.00846399	0.009871293
ACAA	2	ACAA1, ACAA2	0.004922	0.005364	0.009844
TECR	1	TECR	0.009527952	0.009527952	0.009527952
HIGD2A	1	HIGD2A	0.009483952	0.009483952	0.009483952
CEL	1	CEL	0.009472	0.009472	0.009472
SLC29A	4	SLC29A1, SLC29A2, SLC29A3, SLC29A4	0.002311653	0.004346798	0.009246611
TECRL	1	TECRL	0.009093924	0.009093924	0.009093924
CMPK	2	CMPK1, CMPK2	0.004529232	0.008511	0.009058463
AK	9	AK1, AK2, AK3, AK4, AK5, AK6, AK7, AK8, AK9	0.001003682	0.00217291	0.009033139
LIPA	1	LIPA	0.008944	0.008944	0.008944
GPAM	1	GPAM	0.008146	0.008146	0.008146
UGT1A	9	UGT1A1, UGT1A10, UGT1A3, UGT1A4, UGT1A5, UGT1A6, UGT1A7, UGT1A8, UGT1A9	0.000866311	0.001048532	0.007796797
SLC6A	12	SLC6A12, SLC6A14, SLC6A15, SLC6A18, SLC6A19, SLC6A20, SLC6A3, SLC6A5, SLC6A6, SLC6A7, SLC6A8, SLC6A9	0.000636724	0.002926833	0.007640686
GSTM	5	GSTM1, GSTM2, GSTM3, GSTM4, GSTM5	0.001516793	0.001575995	0.007583963
GSTA	5	GSTA1, GSTA2, GSTA3, GSTA4, GSTA5	0.001501992	0.001501992	0.00750996
NAGLU	1	NAGLU	0.0073755	0.0073755	0.0073755
NT5C	6	NT5C, NT5C1A, NT5C1B, NT5C2, NT5C3A, NT5C3B	0.001178716	0.001280118	0.007072298
AGPAT	5	AGPAT1, AGPAT2, AGPAT3, AGPAT4, AGPAT5	0.001388983	0.001743333	0.006944916
EHHADH	1	EHHADH	0.006905	0.006905	0.006905
ACOX	2	ACOX1, ACOX3	0.003432	0.003632	0.006864
CYP1A	2	CYP1A1, CYP1A2	0.003378795	0.004003593	0.00675759
SLC38A	4	SLC38A1, SLC38A2, SLC38A4, SLC38A5	0.001654598	0.002443653	0.006618391
ECHS	1	ECHS1	0.006417	0.006417	0.006417
SLC36A	4	SLC36A1, SLC36A2, SLC36A3, SLC36A4	0.001504499	0.005765998	0.006017998
HADH	1	HADH	0.006001999	0.006001999	0.006001999
SLC2A	14	SLC2A1, SLC2A10, SLC2A11, SLC2A12, SLC2A13, SLC2A14, SLC2A2, SLC2A3, SLC2A4, SLC2A5, SLC2A6, SLC2A7, SLC2A8, SLC2A9	0.000413875	0.002567542	0.005794252
HADHB	1	HADHB	0.005645	0.005645	0.005645
PLA2G	19	PLA2G10, PLA2G12A, PLA2G12B, PLA2G15, PLA2G1B, PLA2G2A, PLA2G2C, PLA2G2D, PLA2G2E, PLA2G2F, PLA2G3, PLA2G4A, PLA2G4B, PLA2G4C, PLA2G4D, PLA2G4E, PLA2G4F, PLA2G5, PLA2G6	0.000296736	0.000431574	0.005637977
UGT2B	7	UGT2B10, UGT2B11, UGT2B15, UGT2B17, UGT2B28, UGT2B4, UGT2B7	0.000804655	0.0009099	0.005632584
NUP	21	NUP107, NUP133, NUP153, NUP155, NUP160, NUP188, NUP205, NUP210, NUP214, NUP35, NUP37, NUP42, NUP43, NUP50, NUP54, NUP58, NUP62, NUP85, NUP88, NUP93, NUP98	0.000261316	0.000261316	0.005487636
HK	3	HK1, HK2, HK3	0.001820238	0.001820238	0.005460714
GNS	1	GNS	0.005442086	0.005442086	0.005442086
CYP2A	3	CYP2A13, CYP2A6, CYP2A7	0.001784508	0.001890652	0.005353524
SGSH	1	SGSH	0.005320751	0.005320751	0.005320751
HGSNAT	1	HGSNAT	0.005047998	0.005047998	0.005047998
SLC3A	2	SLC3A1, SLC3A2	0.002508465	0.003271994	0.005016929
CPT	1	CPT2	0.004951	0.004951	0.004951
ADH	4	ADH4, ADH5, ADH6, ADH7	0.001234149	0.001413176	0.004936595
GCNT	3	GCNT1, GCNT3, GCNT4	0.001563819	0.0016282	0.004691458
IDUA	1	IDUA	0.004509818	0.004509818	0.004509818
MGST	3	MGST1, MGST2, MGST3	0.001501992	0.001501992	0.004505976
CYP2E	1	CYP2E1	0.004284964	0.004284964	0.004284964
SCD	2	SCD, SCD5	0.002055496	0.002093007	0.004110992
ALDH1A	3	ALDH1A1, ALDH1A2, ALDH1A3	0.001305182	0.001687911	0.003915547
ACSM	4	ACSM1, ACSM3, ACSM4, ACSM5	0.000968411	0.000968411	0.003873644
ACAD	4	ACAD10, ACAD11, ACAD8, ACAD9	0.00095503	0.003328661	0.003820121
ACADVL	1	ACADVL	0.003703993	0.003703993	0.003703993
ACADM	1	ACADM	0.00363895	0.00363895	0.00363895
B4GALT	6	B4GALT1, B4GALT2, B4GALT3, B4GALT4, B4GALT5, B4GALT7	0.000581911	0.002964468	0.003491463
DBI	1	DBI	0.003487887	0.003487887	0.003487887
MBOAT	3	MBOAT1, MBOAT2, MBOAT7	0.00107952	0.001743333	0.003238559
ALDH3B	2	ALDH3B1, ALDH3B2	0.001602732	0.001677579	0.003205463
ACSF	2	ACSF2, ACSF3	0.001573719	0.001573719	0.003147438
PLPP	5	PLPP1, PLPP2, PLPP3, PLPP4, PLPP5	0.000606263	0.000744355	0.003031315
GSTO	2	GSTO1, GSTO2	0.001501992	0.001501992	0.003003984
SLC43A	2	SLC43A1, SLC43A2	0.001480871	0.00158226	0.002961741
IDS	1	IDS	0.002948969	0.002948969	0.002948969
TXN	2	TXN, TXN2	0.001465407	0.001465407	0.002930814
RRM	2	RRM1, RRM2	0.001465407	0.001465407	0.002930814
BAAT	1	BAAT	0.002882	0.002882	0.002882
CA	11	CA1, CA12, CA13, CA14, CA2, CA3, CA4, CA6, CA7, CA8, CA9	0.00025823	0.00025823	0.00284053
CYP1B	1	CYP1B1	0.002802998	0.002802998	0.002802998
PNP	1	PNP	0.002631848	0.002631848	0.002631848
ABHD	3	ABHD12, ABHD5, ABHD6	0.000852579	0.00115275	0.002557736
ACADL	1	ACADL	0.002551295	0.002551295	0.002551295
LPCAT	4	LPCAT1, LPCAT2, LPCAT3, LPCAT4	0.000627585	0.000855453	0.00251034
ABCA	1	ABCA1	0.002468979	0.002468979	0.002468979
SLC28A	3	SLC28A1, SLC28A2, SLC28A3	0.000809159	0.002112708	0.002427476
TXNRD	3	TXNRD1, TXNRD2, TXNRD3	0.000808666	0.000968411	0.002425999
COQ	1	COQ6	0.002394386	0.002394386	0.002394386
CYP4V	1	CYP4V2	0.002394386	0.002394386	0.002394386
ALDH3A	2	ALDH3A1, ALDH3A2	0.001196012	0.001907639	0.002392023
SLCO2A	1	SLCO2A1	0.002373946	0.002373946	0.002373946
ACO	2	ACO1, ACO2	0.001103998	0.001191573	0.002207995
PNPLA	6	PNPLA2, PNPLA3, PNPLA4, PNPLA6, PNPLA7, PNPLA8	0.000365979	0.001072995	0.002195875
HPSE	2	HPSE, HPSE2	0.001087865	0.001087865	0.00217573
CDS	2	CDS1, CDS2	0.001085579	0.001085579	0.002171158
SLC19A	3	SLC19A1, SLC19A2, SLC19A3	0.000716462	0.001573719	0.002149387
NEU	4	NEU1, NEU2, NEU3, NEU4	0.000528404	0.001339775	0.002113617
AKR1B	3	AKR1B1, AKR1B10, AKR1B15	0.000693139	0.00115575	0.002079417
SOAT	2	SOAT1, SOAT2	0.001008897	0.001008897	0.002017794
CTSA	1	CTSA	0.001996877	0.001996877	0.001996877
SLC17A	3	SLC17A3, SLC17A5, SLC17A7	0.000654552	0.001779056	0.001963656
DHFR	2	DHFR, DHFR2	0.000977532	0.000977532	0.001955064
GALNTL	2	GALNTL5, GALNTL6	0.000967551	0.000967551	0.001935102
AKR1A	1	AKR1A1	0.001903909	0.001903909	0.001903909
AMACR	1	AMACR	0.001820886	0.001820886	0.001820886
HKDC	1	HKDC1	0.001820238	0.001820238	0.001820238
ENTPD	7	ENTPD1, ENTPD2, ENTPD3, ENTPD4, ENTPD5, ENTPD6, ENTPD8	0.000253137	0.00033375	0.001771962
ACP	7	ACP1, ACP2, ACP3, ACP4, ACP5, ACP6, ACP7	0.000249878	0.000477003	0.001749145
CYP2D	1	CYP2D6	0.001731436	0.001731436	0.001731436
CYP2S	1	CYP2S1	0.001708496	0.001708496	0.001708496
CYP4B	1	CYP4B1	0.001708496	0.001708496	0.001708496
CYP2B	1	CYP2B6	0.001708496	0.001708496	0.001708496
CYP2U	1	CYP2U1	0.001708496	0.001708496	0.001708496
CYP2F	1	CYP2F1	0.001708496	0.001708496	0.001708496
CYP4Z	1	CYP4Z1	0.001708496	0.001708496	0.001708496
CYP2J	1	CYP2J2	0.001708496	0.001708496	0.001708496
CYP19A	1	CYP19A1	0.001708496	0.001708496	0.001708496
CYP4X	1	CYP4X1	0.001708496	0.001708496	0.001708496
LPO	1	LPO	0.001691321	0.001691321	0.001691321
AQP	10	AQP1, AQP10, AQP2, AQP3, AQP4, AQP5, AQP6, AQP7, AQP8, AQP9	0.000168136	0.000338186	0.001681357
UGT2A	2	UGT2A1, UGT2A3	0.000821609	0.000821609	0.001643218
RDH	8	RDH10, RDH11, RDH12, RDH13, RDH14, RDH16, RDH5, RDH8	0.000201363	0.000595786	0.001610908
GUSB	1	GUSB	0.001593815	0.001593815	0.001593815
UGT3A	2	UGT3A1, UGT3A2	0.000787114	0.000787114	0.001574228
AASDH	1	AASDH	0.001573719	0.001573719	0.001573719
CYP26B	1	CYP26B1	0.00155857	0.00155857	0.00155857
RBP	4	RBP1, RBP2, RBP3, RBP4	0.000382886	0.00047594	0.001531542
KL	1	KL	0.001516672	0.001516672	0.001516672
GSTT	1	GSTT2	0.001501992	0.001501992	0.001501992
GSTK	1	GSTK1	0.001501992	0.001501992	0.001501992
GSTP	1	GSTP1	0.001501992	0.001501992	0.001501992
AKR1C	4	AKR1C1, AKR1C2, AKR1C3, AKR1C4	0.000370834	0.000655458	0.001483334
GOT	2	GOT1, GOT2	0.000737457	0.001004402	0.001474915
RRM2B	1	RRM2B	0.001465407	0.001465407	0.001465407
ECI	2	ECI1, ECI2	0.000726454	0.000726454	0.001452908
PNLIPRP	3	PNLIPRP1, PNLIPRP2, PNLIPRP3	0.00047984	0.00047984	0.00143952
HEXB	1	HEXB	0.00133097	0.00133097	0.00133097
HEXA	1	HEXA	0.00133097	0.00133097	0.00133097
PRDX	5	PRDX1, PRDX2, PRDX3, PRDX5, PRDX6	0.000263737	0.000818722	0.001318686
MT	13	MT-ATP6, MT-ATP8, MT-CO1, MT-CO2, MT-CO3, MT-CYB, MT-ND1, MT-ND2, MT-ND3, MT-ND4, MT-ND4L, MT-ND5, MT-ND6	9.91E-05	0.000225252	0.001287856
LDHC	1	LDHC	0.001235951	0.001235951	0.001235951
LDHAL6A	1	LDHAL6A	0.001235951	0.001235951	0.001235951
LDHAL6B	1	LDHAL6B	0.001235951	0.001235951	0.001235951
LDHB	1	LDHB	0.001235951	0.001235951	0.001235951
LPIN	3	LPIN1, LPIN2, LPIN3	0.000399125	0.000399125	0.001197375
PLPPR	3	PLPPR2, PLPPR3, PLPPR4	0.000399125	0.000399125	0.001197375
PKLR	1	PKLR	0.001193319	0.001193319	0.001193319
PKM	1	PKM	0.001193319	0.001193319	0.001193319
SLC5A	10	SLC5A1, SLC5A10, SLC5A11, SLC5A12, SLC5A2, SLC5A3, SLC5A5, SLC5A6, SLC5A8, SLC5A9	0.000118321	0.0004725	0.00118321
GLB	1	GLB1	0.00117688	0.00117688	0.00117688
ADH1B	1	ADH1B	0.001174473	0.001174473	0.001174473
ADH1A	1	ADH1A	0.001174473	0.001174473	0.001174473
ADH1C	1	ADH1C	0.001174473	0.001174473	0.001174473
GPX	8	GPX1, GPX2, GPX3, GPX4, GPX5, GPX6, GPX7, GPX8	0.000145331	0.000145331	0.001162648
NT5E	1	NT5E	0.001158436	0.001158436	0.001158436
NT5M	1	NT5M	0.001158436	0.001158436	0.001158436
LCLAT	1	LCLAT1	0.00115275	0.00115275	0.00115275
HEXD	1	HEXD	0.001149883	0.001149883	0.001149883
RPIA	1	RPIA	0.001147544	0.001147544	0.001147544
PGM	4	PGM1, PGM2, PGM3, PGM5	0.000284074	0.000535493	0.001136295
NMNAT	3	NMNAT1, NMNAT2, NMNAT3	0.0003728	0.000391383	0.001118401
LDHA	1	LDHA	0.001077584	0.001077584	0.001077584
SLCO2B	1	SLCO2B1	0.001075668	0.001075668	0.001075668
UEVLD	1	UEVLD	0.001067198	0.001067198	0.001067198
SUCLG	2	SUCLG1, SUCLG2	0.000523243	0.000523243	0.001046486
CYP24A	1	CYP24A1	0.0010455	0.0010455	0.0010455
ADHFE	1	ADHFE1	0.001040961	0.001040961	0.001040961
MTHFD	2	MTHFD1, MTHFD2	0.000508552	0.000660531	0.001017104
STS	1	STS	0.0010065	0.0010065	0.0010065
MAN1A	2	MAN1A1, MAN1A2	0.000498883	0.000498883	0.000997766
GALNS	1	GALNS	0.000991255	0.000991255	0.000991255
B3GNT	7	B3GNT2, B3GNT3, B3GNT4, B3GNT5, B3GNT6, B3GNT7, B3GNT8	0.000140772	0.000354001	0.000985401
ACSM2B	1	ACSM2B	0.000968411	0.000968411	0.000968411
ACSM2A	1	ACSM2A	0.000968411	0.000968411	0.000968411
POC1B	1	POC1B-GALNT4	0.000967551	0.000967551	0.000967551
GGT	5	GGT1, GGT2, GGT5, GGT6, GGT7	0.000191282	0.000191282	0.00095641
ALDH4A	1	ALDH4A1	0.0009555	0.0009555	0.0009555
SAT	2	SAT1, SAT2	0.000467058	0.000467058	0.000934116
CYP26A	1	CYP26A1	0.00092925	0.00092925	0.00092925
GYG	2	GYG1, GYG2	0.00046292	0.00046292	0.00092584
PLD	5	PLD1, PLD2, PLD3, PLD4, PLD6	0.000184036	0.000221095	0.00092018
CYB5R	4	CYB5R1, CYB5R2, CYB5R3, CYB5R4	0.000226079	0.000226079	0.000904316
HSD11B	3	HSD11B1, HSD11B1L, HSD11B2	0.000298518	0.000454396	0.000895555
FOLR	3	FOLR1, FOLR2, FOLR3	0.000292929	0.000335635	0.000878786
CPA	4	CPA1, CPA2, CPA5, CPA6	0.00021934	0.00021934	0.00087736
GALT	1	GALT	0.000870494	0.000870494	0.000870494
TPP	1	TPP1	0.000838811	0.000838811	0.000838811
SLC1A	7	SLC1A1, SLC1A2, SLC1A3, SLC1A4, SLC1A5, SLC1A6, SLC1A7	0.000117415	0.00046344	0.000821905
NDUFA	12	NDUFA1, NDUFA10, NDUFA11, NDUFA12, NDUFA13, NDUFA2, NDUFA3, NDUFA4, NDUFA5, NDUFA6, NDUFA8, NDUFA9	6.77E-05	6.77E-05	0.0008124
MDH	2	MDH1, MDH2	0.000405868	0.000618409	0.000811736
SLC14A	2	SLC14A1, SLC14A2	0.000403798	0.000403798	0.000807596
DCK	1	DCK	0.00078375	0.00078375	0.00078375
CTSZ	1	CTSZ	0.00075375	0.00075375	0.00075375
NAPSA	1	NAPSA	0.00075375	0.00075375	0.00075375
CTSG	1	CTSG	0.00075375	0.00075375	0.00075375
CTSH	1	CTSH	0.00075375	0.00075375	0.00075375
LGMN	1	LGMN	0.00075375	0.00075375	0.00075375
CTSK	1	CTSK	0.00075375	0.00075375	0.00075375
CTSL	1	CTSL	0.00075375	0.00075375	0.00075375
CTSO	1	CTSO	0.00075375	0.00075375	0.00075375
CTSE	1	CTSE	0.00075375	0.00075375	0.00075375
CTSS	1	CTSS	0.00075375	0.00075375	0.00075375
CTSV	1	CTSV	0.00075375	0.00075375	0.00075375
CTSD	1	CTSD	0.00075375	0.00075375	0.00075375
CTSF	1	CTSF	0.00075375	0.00075375	0.00075375
CTSW	1	CTSW	0.00075375	0.00075375	0.00075375
CTSB	1	CTSB	0.00075375	0.00075375	0.00075375
CTSC	1	CTSC	0.00075375	0.00075375	0.00075375
ENO	3	ENO1, ENO2, ENO3	0.000250701	0.000250701	0.000752103
NDUFB	11	NDUFB1, NDUFB10, NDUFB11, NDUFB2, NDUFB3, NDUFB4, NDUFB5, NDUFB6, NDUFB7, NDUFB8, NDUFB9	6.77E-05	6.77E-05	0.0007447
IDH	2	IDH1, IDH2	0.00036987	0.00036987	0.00073974
ACADSB	1	ACADSB	0.0007395	0.0007395	0.0007395
AGXT	2	AGXT, AGXT2	0.000369579	0.000534224	0.000739158
SDR16C	1	SDR16C5	0.00073125	0.00073125	0.00073125
GLUD	2	GLUD1, GLUD2	0.000364187	0.000364187	0.000728374
GAA	1	GAA	0.000724586	0.000724586	0.000724586
ATP6V	8	ATP6V0A1, ATP6V0A2, ATP6V0A4, ATP6V0B, ATP6V0C, ATP6V0D1, ATP6V0D2, ATP6V1H	9.01E-05	9.01E-05	0.0007208
DHRS	4	DHRS2, DHRS3, DHRS4, DHRS9	0.000177712	0.0004305	0.000710848
UCK	2	UCK1, UCK2	0.000355319	0.000355319	0.000710638
MGLL	1	MGLL	0.000702493	0.000702493	0.000702493
AMY1B	1	AMY1B	0.000696131	0.000696131	0.000696131
AMY1C	1	AMY1C	0.000696131	0.000696131	0.000696131
AMY1A	1	AMY1A	0.000696131	0.000696131	0.000696131
AMY2A	1	AMY2A	0.000696131	0.000696131	0.000696131
AMY2B	1	AMY2B	0.000696131	0.000696131	0.000696131
DTYMK	1	DTYMK	0.000691573	0.000691573	0.000691573
ESCO	2	ESCO1, ESCO2	0.000342476	0.000342476	0.000684952
SLC4A	6	SLC4A10, SLC4A4, SLC4A5, SLC4A7, SLC4A8, SLC4A9	0.000110003	0.000267932	0.000660018
LYZL	1	LYZL1	0.000651744	0.000651744	0.000651744
CROT	1	CROT	0.000636004	0.000636004	0.000636004
MTMR	3	MTMR1, MTMR2, MTMR6	0.000205933	0.000205933	0.000617799
PON	3	PON1, PON2, PON3	0.000205425	0.0003555	0.000616274
GPI	1	GPI	0.000615761	0.000615761	0.000615761
HSD3B	3	HSD3B1, HSD3B2, HSD3B7	0.0002044	0.00026965	0.0006132
SLC26A	8	SLC26A1, SLC26A11, SLC26A2, SLC26A3, SLC26A6, SLC26A7, SLC26A8, SLC26A9	7.53E-05	0.000107226	0.000602294
FADS	4	FADS1, FADS2, FADS3, FADS6	0.000150303	0.000246	0.00060121
ALDH9A	1	ALDH9A1	0.000600708	0.000600708	0.000600708
MYO5B	1	MYO5B	0.000591631	0.000591631	0.000591631
GSTT2B	1	GSTT2B	0.000587801	0.000587801	0.000587801
TUT	3	TUT1, TUT4, TUT7	0.000194509	0.000194509	0.000583527
PRODH	2	PRODH, PRODH2	0.000289874	0.000289874	0.000579748
ACADS	1	ACADS	0.00057525	0.00057525	0.00057525
HPGDS	1	HPGDS	0.000567842	0.000567842	0.000567842
SLC39A	9	SLC39A1, SLC39A10, SLC39A14, SLC39A2, SLC39A3, SLC39A4, SLC39A5, SLC39A6, SLC39A8	6.16E-05	6.16E-05	0.0005544
TYMP	1	TYMP	0.000551016	0.000551016	0.000551016
ITPA	1	ITPA	0.000549	0.000549	0.000549
PEMT	1	PEMT	0.000546884	0.000546884	0.000546884
NDUFS	8	NDUFS1, NDUFS2, NDUFS3, NDUFS4, NDUFS5, NDUFS6, NDUFS7, NDUFS8	6.77E-05	6.77E-05	0.0005416
CA5A	1	CA5A	0.00054075	0.00054075	0.00054075
CA5B	1	CA5B	0.00054075	0.00054075	0.00054075
GPT	2	GPT, GPT2	0.000266904	0.000361231	0.000533807
ALDH7A	1	ALDH7A1	0.000527215	0.000527215	0.000527215
SUCLA	1	SUCLA2	0.000523243	0.000523243	0.000523243
NPL	1	NPL	0.000522108	0.000522108	0.000522108
EPX	1	EPX	0.000518376	0.000518376	0.000518376
SLC37A	1	SLC37A4	0.000512652	0.000512652	0.000512652
GYS	2	GYS1, GYS2	0.00025294	0.00025294	0.00050588
ARSL	1	ARSL	0.000504761	0.000504761	0.000504761
ARSD	1	ARSD	0.000504761	0.000504761	0.000504761
PECR	1	PECR	0.00050418	0.00050418	0.00050418
MECR	1	MECR	0.00050418	0.00050418	0.00050418
GSTZ	1	GSTZ1	0.00050331	0.00050331	0.00050331
MAN1B	1	MAN1B1	0.000498883	0.000498883	0.000498883
MAN1C	1	MAN1C1	0.000498883	0.000498883	0.000498883
PFKP	1	PFKP	0.000489716	0.000489716	0.000489716
PFKM	1	PFKM	0.000489716	0.000489716	0.000489716
PFKL	1	PFKL	0.000489716	0.000489716	0.000489716
SLC44A	5	SLC44A1, SLC44A2, SLC44A3, SLC44A4, SLC44A5	9.79E-05	9.79E-05	0.0004895
LAP	1	LAP3	0.000489177	0.000489177	0.000489177
G6PD	1	G6PD	0.000482832	0.000482832	0.000482832
DAGLB	1	DAGLB	0.00047984	0.00047984	0.00047984
AADAC	1	AADAC	0.00047984	0.00047984	0.00047984
LIPC	1	LIPC	0.00047984	0.00047984	0.00047984
LIPG	1	LIPG	0.00047984	0.00047984	0.00047984
LIPF	1	LIPF	0.00047984	0.00047984	0.00047984
DAGLA	1	DAGLA	0.00047984	0.00047984	0.00047984
LIPE	1	LIPE	0.00047984	0.00047984	0.00047984
PNLIP	1	PNLIP	0.00047984	0.00047984	0.00047984
TKTL	2	TKTL1, TKTL2	0.000238259	0.000238259	0.000476518
PGLS	1	PGLS	0.000473185	0.000473185	0.000473185
AADAT	1	AADAT	0.000469741	0.000469741	0.000469741
SLC35A	3	SLC35A1, SLC35A2, SLC35A3	0.000156241	0.000260774	0.000468723
CAT	1	CAT	0.000462854	0.000462854	0.000462854
MPST	1	MPST	0.000454643	0.000454643	0.000454643
TST	1	TST	0.000454643	0.000454643	0.000454643
CP	1	CP	0.000453837	0.000453837	0.000453837
COX7A	2	COX7A1, COX7A2	0.000225252	0.000225252	0.000450504
COX6B	2	COX6B1, COX6B2	0.000225252	0.000225252	0.000450504
COX6A	2	COX6A1, COX6A2	0.000225252	0.000225252	0.000450504
COX7B	2	COX7B, COX7B2	0.000225252	0.000225252	0.000450504
COX4I	2	COX4I1, COX4I2	0.000225252	0.000225252	0.000450504
UCP	3	UCP1, UCP2, UCP3	0.000149577	0.000149577	0.000448731
PTGES	3	PTGES, PTGES2, PTGES3	0.000149101	0.000149101	0.000447303
SGMS	2	SGMS1, SGMS2	0.000222887	0.000222887	0.000445774
NPEPPS	1	NPEPPS	0.000445774	0.000445774	0.000445774
ANPEP	1	ANPEP	0.000445774	0.000445774	0.000445774
ALG	9	ALG1, ALG10, ALG11, ALG12, ALG2, ALG3, ALG5, ALG8, ALG9	4.95E-05	0.000105827	0.000445647
ALDOB	1	ALDOB	0.000441636	0.000441636	0.000441636
ALDOA	1	ALDOA	0.000441636	0.000441636	0.000441636
ALDOC	1	ALDOC	0.000441636	0.000441636	0.000441636
AC	1	AC093512.2	0.000441636	0.000441636	0.000441636
MMAA	1	MMAA	0.000439688	0.000439688	0.000439688
GBA	3	GBA, GBA2, GBA3	0.000146056	0.000146056	0.000438168
SLC33A	1	SLC33A1	0.000435724	0.000435724	0.000435724
PLB	1	PLB1	0.000431574	0.000431574	0.000431574
CERS	6	CERS1, CERS2, CERS3, CERS4, CERS5, CERS6	7.16E-05	7.16E-05	0.0004296
AL	2	AL160269.1, AL845331.1	0.000213435	0.000269016	0.00042687
CAD	1	CAD	0.000425673	0.000425673	0.000425673
RENBP	1	RENBP	0.00042138	0.00042138	0.00042138
ACAT	2	ACAT1, ACAT2	0.000210504	0.000324009	0.000421009
EPHX	2	EPHX1, EPHX2	0.000210182	0.000378964	0.000420364
EPRS	1	EPRS1	0.000419761	0.000419761	0.000419761
DECR	2	DECR1, DECR2	0.000209386	0.000209386	0.000418772
SGPP	2	SGPP1, SGPP2	0.000205933	0.000205933	0.000411866
H6PD	1	H6PD	0.000409868	0.000409868	0.000409868
KYAT	2	KYAT1, KYAT3	0.000201604	0.000201604	0.000403208
GM2A	1	GM2A	0.000399125	0.000399125	0.000399125
ABCC	5	ABCC1, ABCC11, ABCC2, ABCC3, ABCC4	7.94E-05	0.000168	0.000396867
SLC9A	6	SLC9A1, SLC9A2, SLC9A3, SLC9A4, SLC9A5, SLC9A9	6.61E-05	0.000100881	0.000396543
UPP	2	UPP1, UPP2	0.000197465	0.000197465	0.00039493
CLYBL	1	CLYBL	0.000389018	0.000389018	0.000389018
OCA	1	OCA2	0.000388363	0.000388363	0.000388363
STARD	9	STARD10, STARD13, STARD3, STARD4, STARD5, STARD6, STARD7, STARD8, STARD9	4.31E-05	0.000191384	0.000388184
AKR7A	2	AKR7A2, AKR7A3	0.00019235	0.0003285	0.0003847
GAMT	1	GAMT	0.000383327	0.000383327	0.000383327
QDPR	1	QDPR	0.000381332	0.000381332	0.000381332
DGUOK	1	DGUOK	0.000374829	0.000374829	0.000374829
CEPT	1	CEPT1	0.000373977	0.000373977	0.000373977
CDIPT	1	CDIPT	0.000371282	0.000371282	0.000371282
PGAM	2	PGAM1, PGAM4	0.000183867	0.000183867	0.000367734
CES	3	CES1, CES2, CES3	0.000121319	0.000144025	0.000363957
FUT	8	FUT1, FUT2, FUT3, FUT4, FUT5, FUT6, FUT8, FUT9	4.52E-05	8.20E-05	0.00036179
ACER	3	ACER1, ACER2, ACER3	0.000119462	0.000130067	0.000358385
TAF	1	TAF9	0.000357684	0.000357684	0.000357684
UCKL	1	UCKL1	0.000355319	0.000355319	0.000355319
GGTLC	3	GGTLC1, GGTLC2, GGTLC3	0.000117311	0.000191282	0.000351932
GUK	1	GUK1	0.000344518	0.000344518	0.000344518
HYAL	1	HYAL3	0.000342476	0.000342476	0.000342476
LPGAT	1	LPGAT1	0.000342476	0.000342476	0.000342476
OXSM	1	OXSM	0.000342476	0.000342476	0.000342476
EGFR	1	EGFR	0.000342476	0.000342476	0.000342476
TAZ	1	TAZ	0.000342476	0.000342476	0.000342476
SLC35D	2	SLC35D1, SLC35D2	0.000170858	0.000269016	0.000341716
PXDNL	1	PXDNL	0.000336904	0.000336904	0.000336904
PXDN	1	PXDN	0.000336904	0.000336904	0.000336904
POLE	4	POLE, POLE2, POLE3, POLE4	8.17E-05	8.17E-05	0.0003268
POLD	4	POLD1, POLD2, POLD3, POLD4	8.17E-05	8.17E-05	0.0003268
CBR	3	CBR1, CBR3, CBR4	0.000107667	0.000130701	0.000323002
SOD	3	SOD1, SOD2, SOD3	0.000107058	0.000216975	0.000321175
SLC11A	2	SLC11A1, SLC11A2	0.000159682	0.000195691	0.000319363
ACE	2	ACE, ACE2	0.000157275	0.00030225	0.00031455
DEGS	2	DEGS1, DEGS2	0.000156688	0.000156688	0.000313376
AOC	3	AOC1, AOC2, AOC3	0.000103419	0.000103419	0.000310257
CANT	1	CANT1	0.000310256	0.000310256	0.000310256
NPC1L	1	NPC1L1	0.000308353	0.000308353	0.000308353
MMAB	1	MMAB	0.000307431	0.000307431	0.000307431
TPI	1	TPI1	0.000307221	0.000307221	0.000307221
TAT	1	TAT	0.000305814	0.000305814	0.000305814
HMGCL	1	HMGCL	0.00030518	0.00030518	0.00030518
PLAAT	1	PLAAT3	0.000303059	0.000303059	0.000303059
JMJD	1	JMJD7-PLA2G4B	0.000303059	0.000303059	0.000303059
FAR	2	FAR1, FAR2	0.000149973	0.000149973	0.000299946
SLC10A	2	SLC10A1, SLC10A2	0.000149685	0.00029042	0.00029937
RLBP	1	RLBP1	0.000298836	0.000298836	0.000298836
DHRS4L	1	DHRS4L2	0.000298836	0.000298836	0.000298836
ALDH1B	1	ALDH1B1	0.00029775	0.00029775	0.00029775
ALDH	1	ALDH2	0.00029775	0.00029775	0.00029775
AGPS	1	AGPS	0.000297708	0.000297708	0.000297708
HARS	1	HARS1	0.00029491	0.00029491	0.00029491
MTHFD1L	1	MTHFD1L	0.000293833	0.000293833	0.000293833
GALE	1	GALE	0.000288512	0.000288512	0.000288512
RPP	1	RPP14	0.000279644	0.000279644	0.000279644
SCARF	1	SCARF2	0.000279644	0.000279644	0.000279644
DHCR	2	DHCR24, DHCR7	0.00013887	0.000224539	0.000277739
MDH1B	1	MDH1B	0.000277264	0.000277264	0.000277264
PYGM	1	PYGM	0.000275505	0.000275505	0.000275505
PYGB	1	PYGB	0.000275505	0.000275505	0.000275505
PYGL	1	PYGL	0.000275505	0.000275505	0.000275505
AGL	1	AGL	0.000274726	0.000274726	0.000274726
ALOX	2	ALOX12, ALOX5	0.000134335	0.000152273	0.00026867
MTHFD2L	1	MTHFD2L	0.000267819	0.000267819	0.000267819
LDHD	1	LDHD	0.000265865	0.000265865	0.000265865
SMPD	4	SMPD1, SMPD2, SMPD3, SMPD4	6.62E-05	6.62E-05	0.0002648
HPRT	1	HPRT1	0.000264272	0.000264272	0.000264272
CHPT	1	CHPT1	0.00026311	0.00026311	0.00026311
DIO	3	DIO1, DIO2, DIO3	8.71E-05	0.00011227	0.00026144
RANBP	1	RANBP2	0.000261316	0.000261316	0.000261316
ABCB	3	ABCB11, ABCB4, ABCB6	8.69E-05	0.000145496	0.000260796
SDHC	1	SDHC	0.000260767	0.000260767	0.000260767
NAE	1	NAE1	0.00025823	0.00025823	0.00025823
PXYLP	1	PXYLP1	0.000257178	0.000257178	0.000257178
CNDP	2	CNDP1, CNDP2	0.000128183	0.000147803	0.000256366
UROD	1	UROD	0.000256297	0.000256297	0.000256297
CERT	1	CERT1	0.000256223	0.000256223	0.000256223
RPE	1	RPE	0.000252448	0.000252448	0.000252448
WARS	1	WARS1	0.000251821	0.000251821	0.000251821
SORD	1	SORD	0.000250701	0.000250701	0.000250701
ALPL	1	ALPL	0.000248713	0.000248713	0.000248713
GBE	1	GBE1	0.000248463	0.000248463	0.000248463
ENPP	4	ENPP1, ENPP3, ENPP6, ENPP7	6.20E-05	7.39E-05	0.0002481
NADK	2	NADK, NADK2	0.000120874	0.000120874	0.000241748
ATIC	1	ATIC	0.000238259	0.000238259	0.000238259
ABAT	1	ABAT	0.000238259	0.000238259	0.000238259
TKT	1	TKT	0.000238259	0.000238259	0.000238259
TPO	1	TPO	0.000237	0.000237	0.000237
MAOA	1	MAOA	0.000230738	0.000230738	0.000230738
MAOB	1	MAOB	0.000230738	0.000230738	0.000230738
ACY	2	ACY1, ACY3	0.0001151	0.0001859	0.0002302
ASAH	2	ASAH1, ASAH2	0.000114159	0.000114159	0.000228318
SDHD	1	SDHD	0.000227617	0.000227617	0.000227617
SDHA	1	SDHA	0.000227617	0.000227617	0.000227617
SDHB	1	SDHB	0.000227617	0.000227617	0.000227617
SCARB	1	SCARB1	0.000226434	0.000226434	0.000226434
CYB5RL	1	CYB5RL	0.000226079	0.000226079	0.000226079
COX7C	1	COX7C	0.000225252	0.000225252	0.000225252
COX8A	1	COX8A	0.000225252	0.000225252	0.000225252
COX6C	1	COX6C	0.000225252	0.000225252	0.000225252
COX5A	1	COX5A	0.000225252	0.000225252	0.000225252
COX8C	1	COX8C	0.000225252	0.000225252	0.000225252
COX5B	1	COX5B	0.000225252	0.000225252	0.000225252
STRA	1	STRA6	0.000223841	0.000223841	0.000223841
LARS	1	LARS1	0.000220483	0.000220483	0.000220483
RPN	2	RPN1, RPN2	0.000105765	0.000105765	0.00021153
UBAC	1	UBAC2	0.000207612	0.000207612	0.000207612
PHGDH	1	PHGDH	0.000207612	0.000207612	0.000207612
MARS	1	MARS1	0.000207053	0.000207053	0.000207053
BPGM	1	BPGM	0.000206837	0.000206837	0.000206837
SEC	1	SEC13	0.000206493	0.000206493	0.000206493
DDX19B	1	DDX19B	0.000206493	0.000206493	0.000206493
NDC	1	NDC1	0.000206493	0.000206493	0.000206493
AHCTF	1	AHCTF1	0.000206493	0.000206493	0.000206493
GLE	1	GLE1	0.000206493	0.000206493	0.000206493
TPR	1	TPR	0.000206493	0.000206493	0.000206493
AAAS	1	AAAS	0.000206493	0.000206493	0.000206493
RAE	1	RAE1	0.000206493	0.000206493	0.000206493
SEH1L	1	SEH1L	0.000206493	0.000206493	0.000206493
POM	1	POM121	0.000206493	0.000206493	0.000206493
TRNT	1	TRNT1	0.000205933	0.000205933	0.000205933
PHPT	1	PHPT1	0.000205933	0.000205933	0.000205933
MTREX	1	MTREX	0.000205933	0.000205933	0.000205933
PTGS	2	PTGS1, PTGS2	0.000102871	0.000102871	0.000205742
IARS	1	IARS1	0.000205374	0.000205374	0.000205374
GARS	1	GARS1	0.000204255	0.000204255	0.000204255
NDUFV	3	NDUFV1, NDUFV2, NDUFV3	6.77E-05	6.77E-05	0.0002031
NAGS	1	NAGS	0.000202195	0.000202195	0.000202195
SULT2A	1	SULT2A1	0.000201121	0.000201121	0.000201121
UGP	1	UGP2	0.000199778	0.000199778	0.000199778
B4GAT	1	B4GAT1	0.00019875	0.00019875	0.00019875
SLC46A	1	SLC46A1	0.000198647	0.000198647	0.000198647
DGKI	1	DGKI	0.000198099	0.000198099	0.000198099
DGKZ	1	DGKZ	0.000198099	0.000198099	0.000198099
DLD	1	DLD	0.000197955	0.000197955	0.000197955
POLR1H	1	POLR1H	0.000194509	0.000194509	0.000194509
TENT	1	TENT2	0.000194509	0.000194509	0.000194509
POLR3A	1	POLR3A	0.000194509	0.000194509	0.000194509
POLR3E	1	POLR3E	0.000194509	0.000194509	0.000194509
POLR2E	1	POLR2E	0.000194509	0.000194509	0.000194509
POLR3F	1	POLR3F	0.000194509	0.000194509	0.000194509
POLR2B	1	POLR2B	0.000194509	0.000194509	0.000194509
POLR2G	1	POLR2G	0.000194509	0.000194509	0.000194509
POLR3B	1	POLR3B	0.000194509	0.000194509	0.000194509
PAPOLA	1	PAPOLA	0.000194509	0.000194509	0.000194509
POLR1D	1	POLR1D	0.000194509	0.000194509	0.000194509
POLR1A	1	POLR1A	0.000194509	0.000194509	0.000194509
POLR1B	1	POLR1B	0.000194509	0.000194509	0.000194509
POLR2H	1	POLR2H	0.000194509	0.000194509	0.000194509
POLR2C	1	POLR2C	0.000194509	0.000194509	0.000194509
POLR3D	1	POLR3D	0.000194509	0.000194509	0.000194509
POLR2I	1	POLR2I	0.000194509	0.000194509	0.000194509
POLR2L	1	POLR2L	0.000194509	0.000194509	0.000194509
POLR3C	1	POLR3C	0.000194509	0.000194509	0.000194509
POLR3GL	1	POLR3GL	0.000194509	0.000194509	0.000194509
POLR3H	1	POLR3H	0.000194509	0.000194509	0.000194509
POLR3K	1	POLR3K	0.000194509	0.000194509	0.000194509
PAPOLG	1	PAPOLG	0.000194509	0.000194509	0.000194509
POLR2D	1	POLR2D	0.000194509	0.000194509	0.000194509
POLR2J	1	POLR2J	0.000194509	0.000194509	0.000194509
POLR2F	1	POLR2F	0.000194509	0.000194509	0.000194509
PAPOLB	1	PAPOLB	0.000194509	0.000194509	0.000194509
POLR1E	1	POLR1E	0.000194509	0.000194509	0.000194509
POLR2K	1	POLR2K	0.000194509	0.000194509	0.000194509
POLR3G	1	POLR3G	0.000194509	0.000194509	0.000194509
POLRMT	1	POLRMT	0.000194509	0.000194509	0.000194509
POLR2A	1	POLR2A	0.000194509	0.000194509	0.000194509
POLR1C	1	POLR1C	0.000194509	0.000194509	0.000194509
MTPAP	1	MTPAP	0.000194509	0.000194509	0.000194509
GATM	1	GATM	0.000193622	0.000193622	0.000193622
FH	1	FH	0.000193327	0.000193327	0.000193327
MCEE	1	MCEE	0.000191943	0.000191943	0.000191943
AKR1D	1	AKR1D1	0.000191384	0.000191384	0.000191384
QARS	1	QARS1	0.000188586	0.000188586	0.000188586
ABHD14A	1	ABHD14A-ACY1	0.0001859	0.0001859	0.0001859
ALPG	1	ALPG	0.000185641	0.000185641	0.000185641
ALPI	1	ALPI	0.000185641	0.000185641	0.000185641
ALPP	1	ALPP	0.000185641	0.000185641	0.000185641
GSR	1	GSR	0.000181459	0.000181459	0.000181459
CRLS	1	CRLS1	0.000176181	0.000176181	0.000176181
SLCO4A	1	SLCO4A1	0.000174948	0.000174948	0.000174948
SLCO1C	1	SLCO1C1	0.000174948	0.000174948	0.000174948
RHAG	1	RHAG	0.000173211	0.000173211	0.000173211
CHST	7	CHST15, CHST2, CHST3, CHST4, CHST5, CHST6, CHST7	2.45E-05	3.11E-05	0.0001715
UQCR	2	UQCR10, UQCR11	8.56E-05	8.56E-05	0.0001712
UQCRC	2	UQCRC1, UQCRC2	8.56E-05	8.56E-05	0.0001712
CRCP	1	CRCP	0.000169	0.000169	0.000169
ASL	1	ASL	0.000169	0.000169	0.000169
DNM	3	DNM1, DNM2, DNM3	5.54E-05	5.54E-05	0.0001662
RBKS	1	RBKS	0.000164948	0.000164948	0.000164948
CHAT	1	CHAT	0.000164523	0.000164523	0.000164523
ABTB	1	ABTB2	0.000163963	0.000163963	0.000163963
PCTP	1	PCTP	0.000163963	0.000163963	0.000163963
GANC	1	GANC	0.000163927	0.000163927	0.000163927
MGAM	1	MGAM	0.000163927	0.000163927	0.000163927
POLA	2	POLA1, POLA2	8.17E-05	8.17E-05	0.0001634
POLG	2	POLG, POLG2	8.17E-05	8.17E-05	0.0001634
SLC32A	1	SLC32A1	0.000160606	0.000160606	0.000160606
ABCD	1	ABCD1	0.00015225	0.00015225	0.00015225
AHCYL	2	AHCYL1, AHCYL2	7.55E-05	7.55E-05	0.000151
CH25H	1	CH25H	0.000149463	0.000149463	0.000149463
GPD	1	GPD1	0.000148986	0.000148986	0.000148986
SLC24A	2	SLC24A1, SLC24A2	7.44E-05	7.44E-05	0.0001488
ETFA	1	ETFA	0.000148394	0.000148394	0.000148394
ETFB	1	ETFB	0.000148394	0.000148394	0.000148394
DHPS	1	DHPS	0.000146621	0.000146621	0.000146621
BABAM	1	BABAM2	0.000146616	0.000146616	0.000146616
MPC	2	MPC1, MPC2	7.27E-05	7.27E-05	0.0001454
GLDC	1	GLDC	0.000143818	0.000143818	0.000143818
GCSH	1	GCSH	0.000143818	0.000143818	0.000143818
AMT	1	AMT	0.000143818	0.000143818	0.000143818
TALDO	1	TALDO1	0.000143258	0.000143258	0.000143258
SLC35B	2	SLC35B2, SLC35B4	7.16E-05	0.000107443	0.000143243
ARG	2	ARG1, ARG2	6.98E-05	6.98E-05	0.0001396
CKMT1B	1	CKMT1B	0.000138935	0.000138935	0.000138935
CKB	1	CKB	0.000138935	0.000138935	0.000138935
CKMT1A	1	CKMT1A	0.000138935	0.000138935	0.000138935
CKMT	1	CKMT2	0.000138935	0.000138935	0.000138935
CKM	1	CKM	0.000138935	0.000138935	0.000138935
NAMPT	1	NAMPT	0.000138781	0.000138781	0.000138781
YARS	1	YARS1	0.000138222	0.000138222	0.000138222
NDUFC	2	NDUFC1, NDUFC2	6.77E-05	6.77E-05	0.0001354
LDLR	1	LDLR	0.000135388	0.000135388	0.000135388
ACSS	3	ACSS1, ACSS2, ACSS3	4.43E-05	4.43E-05	0.0001329
TK	2	TK1, TK2	6.64E-05	8.31E-05	0.0001328
PSAP	1	PSAP	0.000132432	0.000132432	0.000132432
GGH	1	GGH	0.000132244	0.000132244	0.000132244
ATP5F	5	ATP5F1A, ATP5F1B, ATP5F1C, ATP5F1D, ATP5F1E	2.63E-05	2.63E-05	0.0001315
FTCD	1	FTCD	0.000131335	0.000131335	0.000131335
HMGCS	2	HMGCS1, HMGCS2	6.54E-05	9.68E-05	0.0001309
CS	1	CS	0.000128149	0.000128149	0.000128149
NSD	3	NSD1, NSD2, NSD3	4.25E-05	4.25E-05	0.0001275
LCT	1	LCT	0.000127423	0.000127423	0.000127423
GLB1L	1	GLB1L	0.000127423	0.000127423	0.000127423
DARS	1	DARS1	0.000124791	0.000124791	0.000124791
DCTD	1	DCTD	0.000124232	0.000124232	0.000124232
SLC40A	1	SLC40A1	0.000123672	0.000123672	0.000123672
SDR42E	2	SDR42E1, SDR42E2	6.16E-05	6.16E-05	0.0001232
GALM	1	GALM	0.000121993	0.000121993	0.000121993
AGK	1	AGK	0.000120607	0.000120607	0.000120607
ST6GALNAC	2	ST6GALNAC1, ST6GALNAC2	6.00E-05	6.92E-05	0.0001201
AICDA	1	AICDA	0.000120016	0.000120016	0.000120016
XPO	2	XPO6, XPO7	5.99E-05	5.99E-05	0.0001198
ENGASE	1	ENGASE	0.000118834	0.000118834	0.000118834
CTH	1	CTH	0.000116108	0.000116108	0.000116108
CTPS	2	CTPS1, CTPS2	5.79E-05	5.79E-05	0.0001158
VAPA	1	VAPA	0.000113039	0.000113039	0.000113039
VAPB	1	VAPB	0.000113039	0.000113039	0.000113039
CSNK1G	1	CSNK1G2	0.000113039	0.000113039	0.000113039
PPM1L	1	PPM1L	0.000113039	0.000113039	0.000113039
PRKD	1	PRKD1	0.000113039	0.000113039	0.000113039
SLC12A	3	SLC12A4, SLC12A6, SLC12A7	3.75E-05	3.75E-05	0.0001125
FARSB	1	FARSB	0.00011192	0.00011192	0.00011192
FARSA	1	FARSA	0.00011192	0.00011192	0.00011192
ATG9B	1	ATG9B	0.00011192	0.00011192	0.00011192
KMO	1	KMO	0.00011192	0.00011192	0.00011192
TMPPE	1	TMPPE	0.000111667	0.000111667	0.000111667
GFM	2	GFM1, GFM2	5.54E-05	5.54E-05	0.0001108
EEF1A	2	EEF1A1, EEF1A2	5.54E-05	5.54E-05	0.0001108
CES5A	1	CES5A	0.000109966	0.000109966	0.000109966
AP	1	AP000812.3	0.000109514	0.000109514	0.000109514
COMT	1	COMT	0.000109514	0.000109514	0.000109514
LRTOMT	1	LRTOMT	0.000109514	0.000109514	0.000109514
LYPLA	2	LYPLA1, LYPLA2	5.44E-05	5.44E-05	0.0001088
UAP	1	UAP1	0.000108003	0.000108003	0.000108003
UAP1L	1	UAP1L1	0.000108003	0.000108003	0.000108003
TUSC	1	TUSC3	0.000105765	0.000105765	0.000105765
STT3B	1	STT3B	0.000105765	0.000105765	0.000105765
DDOST	1	DDOST	0.000105765	0.000105765	0.000105765
DAD	1	DAD1	0.000105765	0.000105765	0.000105765
STT3A	1	STT3A	0.000105765	0.000105765	0.000105765
FUCA	2	FUCA1, FUCA2	5.26E-05	5.26E-05	0.0001052
HDLBP	1	HDLBP	0.000104645	0.000104645	0.000104645
NPC	1	NPC1	0.000104645	0.000104645	0.000104645
GK	3	GK, GK2, GK5	3.47E-05	3.47E-05	0.0001041
PGGHG	1	PGGHG	0.000102407	0.000102407	0.000102407
TREH	1	TREH	0.000102407	0.000102407	0.000102407
PPT	2	PPT1, PPT2	5.09E-05	5.09E-05	0.0001018
SLC51A	1	SLC51A	9.81E-05	9.81E-05	9.81E-05
SLC51B	1	SLC51B	9.81E-05	9.81E-05	9.81E-05
KARS	1	KARS1	9.79E-05	9.79E-05	9.79E-05
LOXL	1	LOXL2	9.63E-05	9.63E-05	9.63E-05
ST3GAL	4	ST3GAL1, ST3GAL2, ST3GAL4, ST3GAL5	2.40E-05	2.90E-05	9.60E-05
CYP17A	1	CYP17A1	9.46E-05	9.46E-05	9.46E-05
SULT1A	4	SULT1A1, SULT1A2, SULT1A3, SULT1A4	2.35E-05	6.56E-05	9.41E-05
PSAT	1	PSAT1	9.29E-05	9.29E-05	9.29E-05
SGPL	1	SGPL1	9.20E-05	9.20E-05	9.20E-05
SPCS	3	SPCS1, SPCS2, SPCS3	3.02E-05	3.02E-05	9.06E-05
P4HA	3	P4HA1, P4HA2, P4HA3	3.02E-05	3.02E-05	9.06E-05
SLCO3A	1	SLCO3A1	9.02E-05	9.02E-05	9.02E-05
TMEM	2	TMEM54, TMEM91	4.51E-05	6.49E-05	9.01E-05
ATP6AP	1	ATP6AP1	9.01E-05	9.01E-05	9.01E-05
TCIRG	1	TCIRG1	9.01E-05	9.01E-05	9.01E-05
SRM	1	SRM	8.87E-05	8.87E-05	8.87E-05
PGK	2	PGK1, PGK2	4.42E-05	4.42E-05	8.84E-05
SARS	1	SARS1	8.84E-05	8.84E-05	8.84E-05
APRT	1	APRT	8.84E-05	8.84E-05	8.84E-05
RBAK	1	RBAK	8.82E-05	8.82E-05	8.82E-05
MMUT	1	MMUT	8.73E-05	8.73E-05	8.73E-05
PYCR	3	PYCR1, PYCR2, PYCR3	2.90E-05	2.90E-05	8.70E-05
TPK	1	TPK1	8.67E-05	8.67E-05	8.67E-05
GOT1L	1	GOT1L1	8.67E-05	8.67E-05	8.67E-05
UQCRQ	1	UQCRQ	8.56E-05	8.56E-05	8.56E-05
UQCRH	1	UQCRH	8.56E-05	8.56E-05	8.56E-05
UQCRB	1	UQCRB	8.56E-05	8.56E-05	8.56E-05
CYC	1	CYC1	8.56E-05	8.56E-05	8.56E-05
UQCRFS	1	UQCRFS1	8.56E-05	8.56E-05	8.56E-05
NARS	1	NARS1	8.51E-05	8.51E-05	8.51E-05
PCYT	1	PCYT2	8.51E-05	8.51E-05	8.51E-05
TARS	1	TARS1	8.51E-05	8.51E-05	8.51E-05
EHMT	2	EHMT1, EHMT2	4.25E-05	4.25E-05	8.50E-05
SUV39H	2	SUV39H1, SUV39H2	4.25E-05	4.25E-05	8.50E-05
SETDB	2	SETDB1, SETDB2	4.25E-05	4.25E-05	8.50E-05
SETD	2	SETD2, SETD7	4.25E-05	4.25E-05	8.50E-05
BDH	2	BDH1, BDH2	4.17E-05	7.45E-05	8.35E-05
ZADH	1	ZADH2	8.22E-05	8.22E-05	8.22E-05
SCP	1	SCP2	8.22E-05	8.22E-05	8.22E-05
FBP	2	FBP1, FBP2	4.09E-05	4.09E-05	8.18E-05
MYBBP1A	1	MYBBP1A	8.17E-05	8.17E-05	8.17E-05
RFC	1	RFC5	8.17E-05	8.17E-05	8.17E-05
POLL	1	POLL	8.17E-05	8.17E-05	8.17E-05
TENT4A	1	TENT4A	8.17E-05	8.17E-05	8.17E-05
POLB	1	POLB	8.17E-05	8.17E-05	8.17E-05
REV3L	1	REV3L	8.17E-05	8.17E-05	8.17E-05
POLM	1	POLM	8.17E-05	8.17E-05	8.17E-05
POLH	1	POLH	8.17E-05	8.17E-05	8.17E-05
POLI	1	POLI	8.17E-05	8.17E-05	8.17E-05
POLN	1	POLN	8.17E-05	8.17E-05	8.17E-05
POLK	1	POLK	8.17E-05	8.17E-05	8.17E-05
POLQ	1	POLQ	8.17E-05	8.17E-05	8.17E-05
GGCT	1	GGCT	8.00E-05	8.00E-05	8.00E-05
GGACT	1	GGACT	8.00E-05	8.00E-05	8.00E-05
CYP21A	1	CYP21A2	7.99E-05	7.99E-05	7.99E-05
BCAT	2	BCAT1, BCAT2	3.99E-05	5.68E-05	7.97E-05
ATP5MC	3	ATP5MC1, ATP5MC2, ATP5MC3	2.63E-05	2.63E-05	7.89E-05
OGDH	1	OGDH	7.86E-05	7.86E-05	7.86E-05
ASPG	1	ASPG	7.80E-05	7.80E-05	7.80E-05
CMAS	1	CMAS	7.74E-05	7.74E-05	7.74E-05
CSGALNACT	2	CSGALNACT1, CSGALNACT2	3.84E-05	3.84E-05	7.68E-05
HIBCH	1	HIBCH	7.67E-05	7.67E-05	7.67E-05
CYP8B	1	CYP8B1	7.63E-05	7.63E-05	7.63E-05
SHMT	2	SHMT1, SHMT2	3.81E-05	5.99E-05	7.61E-05
DPYD	1	DPYD	7.57E-05	7.57E-05	7.57E-05
AHCY	1	AHCY	7.55E-05	7.55E-05	7.55E-05
PPA	2	PPA1, PPA2	3.72E-05	3.72E-05	7.44E-05
AARS	1	AARS1	7.22E-05	7.22E-05	7.22E-05
NUDT	2	NUDT5, NUDT9	3.58E-05	3.58E-05	7.16E-05
TPH	2	TPH1, TPH2	3.58E-05	3.58E-05	7.16E-05
IREB	1	IREB2	7.16E-05	7.16E-05	7.16E-05
TYMS	1	TYMS	7.11E-05	7.11E-05	7.11E-05
SLC13A	1	SLC13A3	7.00E-05	7.00E-05	7.00E-05
GLRX	2	GLRX, GLRX2	3.47E-05	3.47E-05	6.94E-05
DPM	3	DPM1, DPM2, DPM3	2.31E-05	2.31E-05	6.93E-05
SDS	1	SDS	6.92E-05	6.92E-05	6.92E-05
SDSL	1	SDSL	6.92E-05	6.92E-05	6.92E-05
MLYCD	1	MLYCD	6.88E-05	6.88E-05	6.88E-05
FASN	1	FASN	6.88E-05	6.88E-05	6.88E-05
CYB5D	1	CYB5D1	6.86E-05	6.86E-05	6.86E-05
MPO	1	MPO	6.85E-05	6.85E-05	6.85E-05
GAPDH	1	GAPDH	6.83E-05	6.83E-05	6.83E-05
GAPDHS	1	GAPDHS	6.83E-05	6.83E-05	6.83E-05
NDUFAB	1	NDUFAB1	6.77E-05	6.77E-05	6.77E-05
PGS	1	PGS1	6.77E-05	6.77E-05	6.77E-05
B3GNTL	1	B3GNTL1	6.73E-05	6.73E-05	6.73E-05
CDA	1	CDA	6.66E-05	6.66E-05	6.66E-05
DHODH	1	DHODH	6.66E-05	6.66E-05	6.66E-05
BCKDHA	1	BCKDHA	6.49E-05	6.49E-05	6.49E-05
ADA	1	ADA	6.49E-05	6.49E-05	6.49E-05
BCKDHB	1	BCKDHB	6.49E-05	6.49E-05	6.49E-05
DPAGT	1	DPAGT1	6.38E-05	6.38E-05	6.38E-05
KYNU	1	KYNU	6.27E-05	6.27E-05	6.27E-05
FPGT	2	FPGT, FPGT-TNNI3K	3.13E-05	3.13E-05	6.26E-05
CLTRN	1	CLTRN	6.21E-05	6.21E-05	6.21E-05
CTBP	1	CTBP1	6.16E-05	6.16E-05	6.16E-05
WWOX	1	WWOX	6.16E-05	6.16E-05	6.16E-05
HTATIP	1	HTATIP2	6.16E-05	6.16E-05	6.16E-05
SDR9C	1	SDR9C7	6.16E-05	6.16E-05	6.16E-05
ST	1	ST20	6.10E-05	6.10E-05	6.10E-05
DHTKD	1	DHTKD1	6.04E-05	6.04E-05	6.04E-05
OGDHL	1	OGDHL	6.04E-05	6.04E-05	6.04E-05
CRYL	1	CRYL1	6.04E-05	6.04E-05	6.04E-05
PNPO	1	PNPO	5.99E-05	5.99E-05	5.99E-05
KPNA	1	KPNA6	5.99E-05	5.99E-05	5.99E-05
HPGD	1	HPGD	5.82E-05	5.82E-05	5.82E-05
PEPD	1	PEPD	5.82E-05	5.82E-05	5.82E-05
CARS	1	CARS1	5.82E-05	5.82E-05	5.82E-05
ECH	1	ECH1	5.68E-05	5.68E-05	5.68E-05
TBXAS	1	TBXAS1	5.65E-05	5.65E-05	5.65E-05
FAM20B	1	FAM20B	5.65E-05	5.65E-05	5.65E-05
NAGK	1	NAGK	5.65E-05	5.65E-05	5.65E-05
FN3K	1	FN3K	5.65E-05	5.65E-05	5.65E-05
FGGY	1	FGGY	5.65E-05	5.65E-05	5.65E-05
FN3KRP	1	FN3KRP	5.65E-05	5.65E-05	5.65E-05
NOL	1	NOL9	5.65E-05	5.65E-05	5.65E-05
EFL	1	EFL1	5.54E-05	5.54E-05	5.54E-05
CNP	1	CNP	5.54E-05	5.54E-05	5.54E-05
TUFM	1	TUFM	5.54E-05	5.54E-05	5.54E-05
EEF	1	EEF2	5.54E-05	5.54E-05	5.54E-05
DNM1L	1	DNM1L	5.54E-05	5.54E-05	5.54E-05
DPEP	3	DPEP1, DPEP2, DPEP3	1.82E-05	4.02E-05	5.47E-05
LGALS	1	LGALS13	5.44E-05	5.44E-05	5.44E-05
CLC	1	CLC	5.44E-05	5.44E-05	5.44E-05
CLCF	1	CLCF1	5.44E-05	5.44E-05	5.44E-05
SIRT	6	SIRT1, SIRT2, SIRT3, SIRT5, SIRT6, SIRT7	8.95E-06	8.95E-06	5.37E-05
GMDS	1	GMDS	5.20E-05	5.20E-05	5.20E-05
PAFAH1B	3	PAFAH1B1, PAFAH1B2, PAFAH1B3	1.73E-05	1.73E-05	5.19E-05
EGFL	1	EGFL8	5.09E-05	5.09E-05	5.09E-05
SFXN	1	SFXN1	5.09E-05	5.09E-05	5.09E-05
BLVRA	1	BLVRA	5.08E-05	5.08E-05	5.08E-05
BLVRB	1	BLVRB	5.08E-05	5.08E-05	5.08E-05
SDC	1	SDC1	5.04E-05	5.04E-05	5.04E-05
HSPG	1	HSPG2	5.04E-05	5.04E-05	5.04E-05
LPL	1	LPL	5.04E-05	5.04E-05	5.04E-05
GPIHBP	1	GPIHBP1	5.04E-05	5.04E-05	5.04E-05
SRD5A	3	SRD5A1, SRD5A2, SRD5A3	1.68E-05	1.68E-05	5.04E-05
RPEL	1	RPEL1	4.98E-05	4.98E-05	4.98E-05
ETFDH	1	ETFDH	4.97E-05	4.97E-05	4.97E-05
RARS	1	RARS1	4.92E-05	4.92E-05	4.92E-05
CHSY	2	CHSY1, CHSY3	2.46E-05	2.46E-05	4.92E-05
LTA4H	1	LTA4H	4.76E-05	4.76E-05	4.76E-05
RNPEP	1	RNPEP	4.76E-05	4.76E-05	4.76E-05
SELENOI	1	SELENOI	4.67E-05	4.67E-05	4.67E-05
AASS	1	AASS	4.55E-05	4.55E-05	4.55E-05
A4GALT	1	A4GALT	4.53E-05	4.53E-05	4.53E-05
ECHDC	1	ECHDC2	4.53E-05	4.53E-05	4.53E-05
GLYAT	1	GLYAT	4.43E-05	4.43E-05	4.43E-05
CRISP	1	CRISP3	4.42E-05	4.42E-05	4.42E-05
MRI	1	MRI1	4.42E-05	4.42E-05	4.42E-05
MIA	1	MIA3	4.42E-05	4.42E-05	4.42E-05
ALG10B	1	ALG10B	4.36E-05	4.36E-05	4.36E-05
DMGDH	1	DMGDH	4.31E-05	4.31E-05	4.31E-05
B3GALNT	1	B3GALNT1	4.31E-05	4.31E-05	4.31E-05
PDPR	1	PDPR	4.31E-05	4.31E-05	4.31E-05
RHBG	1	RHBG	4.26E-05	4.26E-05	4.26E-05
UMPS	1	UMPS	4.25E-05	4.25E-05	4.25E-05
DOT1L	1	DOT1L	4.25E-05	4.25E-05	4.25E-05
KMT2C	1	KMT2C	4.25E-05	4.25E-05	4.25E-05
KMT5C	1	KMT5C	4.25E-05	4.25E-05	4.25E-05
KMT5A	1	KMT5A	4.25E-05	4.25E-05	4.25E-05
KMT2B	1	KMT2B	4.25E-05	4.25E-05	4.25E-05
SETD1B	1	SETD1B	4.25E-05	4.25E-05	4.25E-05
ASH1L	1	ASH1L	4.25E-05	4.25E-05	4.25E-05
KMT2A	1	KMT2A	4.25E-05	4.25E-05	4.25E-05
KMT2D	1	KMT2D	4.25E-05	4.25E-05	4.25E-05
SMYD	1	SMYD3	4.25E-05	4.25E-05	4.25E-05
KMT5B	1	KMT5B	4.25E-05	4.25E-05	4.25E-05
KMT2E	1	KMT2E	4.25E-05	4.25E-05	4.25E-05
SETD1A	1	SETD1A	4.25E-05	4.25E-05	4.25E-05
SETMAR	1	SETMAR	4.25E-05	4.25E-05	4.25E-05
MGAT	3	MGAT2, MGAT3, MGAT5	1.42E-05	2.57E-05	4.25E-05
B4GALNT	1	B4GALNT1	4.20E-05	4.20E-05	4.20E-05
MOGS	1	MOGS	4.14E-05	4.14E-05	4.14E-05
TPSD	1	TPSD1	4.09E-05	4.09E-05	4.09E-05
PLPBP	1	PLPBP	4.09E-05	4.09E-05	4.09E-05
TPSAB	1	TPSAB1	4.09E-05	4.09E-05	4.09E-05
NUP62CL	1	NUP62CL	4.09E-05	4.09E-05	4.09E-05
LENG	1	LENG9	4.09E-05	4.09E-05	4.09E-05
NUP210L	1	NUP210L	4.09E-05	4.09E-05	4.09E-05
TPSB	1	TPSB2	4.09E-05	4.09E-05	4.09E-05
DOLPP	1	DOLPP1	4.09E-05	4.09E-05	4.09E-05
NADSYN	1	NADSYN1	3.96E-05	3.96E-05	3.96E-05
UGCG	1	UGCG	3.92E-05	3.92E-05	3.92E-05
FAAH	1	FAAH	3.86E-05	3.86E-05	3.86E-05
PLCB	1	PLCB1	3.81E-05	3.81E-05	3.81E-05
MAN2B	2	MAN2B1, MAN2B2	1.90E-05	1.90E-05	3.80E-05
B3GALT	4	B3GALT1, B3GALT2, B3GALT5, B3GALT6	9.41E-06	1.18E-05	3.76E-05
LHPP	1	LHPP	3.72E-05	3.72E-05	3.72E-05
PRUNE	1	PRUNE1	3.72E-05	3.72E-05	3.72E-05
CYP4A	2	CYP4A11, CYP4A22	1.85E-05	1.85E-05	3.70E-05
COPB	2	COPB1, COPB2	1.85E-05	1.85E-05	3.70E-05
GLYATL	2	GLYATL1, GLYATL2	1.85E-05	1.85E-05	3.70E-05
COPG	2	COPG1, COPG2	1.85E-05	1.85E-05	3.70E-05
CLPS	1	CLPS	3.69E-05	3.69E-05	3.69E-05
DHDH	1	DHDH	3.69E-05	3.69E-05	3.69E-05
AMDHD	1	AMDHD1	3.69E-05	3.69E-05	3.69E-05
ADK	1	ADK	3.67E-05	3.67E-05	3.67E-05
RGN	1	RGN	3.64E-05	3.64E-05	3.64E-05
HMGCR	1	HMGCR	3.64E-05	3.64E-05	3.64E-05
ADPRM	1	ADPRM	3.58E-05	3.58E-05	3.58E-05
VNN	2	VNN1, VNN2	1.79E-05	1.79E-05	3.58E-05
MTAP	1	MTAP	3.58E-05	3.58E-05	3.58E-05
FCSK	1	FCSK	3.58E-05	3.58E-05	3.58E-05
HMGCLL	1	HMGCLL1	3.58E-05	3.58E-05	3.58E-05
PTGDS	1	PTGDS	3.58E-05	3.58E-05	3.58E-05
GK3P	1	GK3P	3.47E-05	3.47E-05	3.47E-05
LRAT	1	LRAT	3.41E-05	3.41E-05	3.41E-05
PCBD	2	PCBD1, PCBD2	1.68E-05	1.68E-05	3.36E-05
ASPA	1	ASPA	3.36E-05	3.36E-05	3.36E-05
DBT	1	DBT	3.36E-05	3.36E-05	3.36E-05
APIP	1	APIP	3.30E-05	3.30E-05	3.30E-05
MPC1L	1	MPC1L	3.30E-05	3.30E-05	3.30E-05
NQO	1	NQO1	3.13E-05	3.13E-05	3.13E-05
VARS	1	VARS1	3.13E-05	3.13E-05	3.13E-05
TNNI3K	1	TNNI3K	3.13E-05	3.13E-05	3.13E-05
CRYZ	1	CRYZ	3.08E-05	3.08E-05	3.08E-05
OTC	1	OTC	3.08E-05	3.08E-05	3.08E-05
RHCG	1	RHCG	3.08E-05	3.08E-05	3.08E-05
SEC11C	1	SEC11C	3.02E-05	3.02E-05	3.02E-05
SEC11A	1	SEC11A	3.02E-05	3.02E-05	3.02E-05
GRHPR	1	GRHPR	2.97E-05	2.97E-05	2.97E-05
LEFTY	1	LEFTY1	2.90E-05	2.90E-05	2.90E-05
GNPDA	2	GNPDA1, GNPDA2	1.45E-05	1.45E-05	2.90E-05
B3GAT	3	B3GAT1, B3GAT2, B3GAT3	9.51E-06	9.51E-06	2.85E-05
MOGAT	3	MOGAT1, MOGAT2, MOGAT3	9.51E-06	9.51E-06	2.85E-05
GPCPD	1	GPCPD1	2.85E-05	2.85E-05	2.85E-05
SLC47A	2	SLC47A1, SLC47A2	1.40E-05	1.40E-05	2.80E-05
GCK	1	GCK	2.80E-05	2.80E-05	2.80E-05
CAPN	1	CAPN3	2.80E-05	2.80E-05	2.80E-05
PCK	1	PCK2	2.80E-05	2.80E-05	2.80E-05
GNPNAT	1	GNPNAT1	2.74E-05	2.74E-05	2.74E-05
CYP7A	1	CYP7A1	2.66E-05	2.66E-05	2.66E-05
ATP5PD	1	ATP5PD	2.63E-05	2.63E-05	2.63E-05
ATP5MPL	1	ATP5MPL	2.63E-05	2.63E-05	2.63E-05
ATP5PB	1	ATP5PB	2.63E-05	2.63E-05	2.63E-05
ATP5PF	1	ATP5PF	2.63E-05	2.63E-05	2.63E-05
ATP5PO	1	ATP5PO	2.63E-05	2.63E-05	2.63E-05
ATP5MG	1	ATP5MG	2.63E-05	2.63E-05	2.63E-05
DERA	1	DERA	2.63E-05	2.63E-05	2.63E-05
ATP5MD	1	ATP5MD	2.63E-05	2.63E-05	2.63E-05
ATP5ME	1	ATP5ME	2.63E-05	2.63E-05	2.63E-05
ATP5MF	1	ATP5MF	2.63E-05	2.63E-05	2.63E-05
GFPT	2	GFPT1, GFPT2	1.29E-05	1.29E-05	2.58E-05
CHDH	1	CHDH	2.57E-05	2.57E-05	2.57E-05
MGAT4A	1	MGAT4A	2.57E-05	2.57E-05	2.57E-05
MGAT4B	1	MGAT4B	2.57E-05	2.57E-05	2.57E-05
MGAT4C	1	MGAT4C	2.57E-05	2.57E-05	2.57E-05
NAPRT	1	NAPRT	2.57E-05	2.57E-05	2.57E-05
DPYS	1	DPYS	2.54E-05	2.54E-05	2.54E-05
HCN	1	HCN3	2.52E-05	2.52E-05	2.52E-05
AFMID	1	AFMID	2.52E-05	2.52E-05	2.52E-05
DLST	1	DLST	2.48E-05	2.48E-05	2.48E-05
GLOD	1	GLOD4	2.46E-05	2.46E-05	2.46E-05
GPD1L	1	GPD1L	2.46E-05	2.46E-05	2.46E-05
CHPF	1	CHPF	2.46E-05	2.46E-05	2.46E-05
GLO	1	GLO1	2.46E-05	2.46E-05	2.46E-05
GNPAT	1	GNPAT	2.46E-05	2.46E-05	2.46E-05
NAT8L	1	NAT8L	2.46E-05	2.46E-05	2.46E-05
STAR	1	STAR	2.46E-05	2.46E-05	2.46E-05
SC5D	1	SC5D	2.41E-05	2.41E-05	2.41E-05
OAT	1	OAT	2.35E-05	2.35E-05	2.35E-05
SI	1	SI	2.35E-05	2.35E-05	2.35E-05
ABCG	1	ABCG2	2.24E-05	2.24E-05	2.24E-05
XYLB	1	XYLB	2.24E-05	2.24E-05	2.24E-05
LTC4S	1	LTC4S	2.18E-05	2.18E-05	2.18E-05
SRR	1	SRR	2.13E-05	2.13E-05	2.13E-05
GMPPA	1	GMPPA	2.07E-05	2.07E-05	2.07E-05
AMIGO	1	AMIGO3	2.07E-05	2.07E-05	2.07E-05
GMPPB	1	GMPPB	2.07E-05	2.07E-05	2.07E-05
CMA	1	CMA1	2.01E-05	2.01E-05	2.01E-05
ALDH18A	1	ALDH18A1	1.96E-05	1.96E-05	1.96E-05
ALAD	1	ALAD	1.96E-05	1.96E-05	1.96E-05
XYLT	2	XYLT1, XYLT2	9.51E-06	9.51E-06	1.90E-05
DGAT	2	DGAT1, DGAT2	9.51E-06	9.51E-06	1.90E-05
NMRK	2	NMRK1, NMRK2	9.51E-06	9.51E-06	1.90E-05
GMPR	2	GMPR, GMPR2	9.51E-06	9.51E-06	1.90E-05
MAN2C	1	MAN2C1	1.90E-05	1.90E-05	1.90E-05
GCH	1	GCH1	1.89E-05	1.89E-05	1.89E-05
COPE	1	COPE	1.85E-05	1.85E-05	1.85E-05
COPA	1	COPA	1.85E-05	1.85E-05	1.85E-05
MTHFR	1	MTHFR	1.85E-05	1.85E-05	1.85E-05
MPI	1	MPI	1.85E-05	1.85E-05	1.85E-05
NNT	1	NNT	1.85E-05	1.85E-05	1.85E-05
ARCN	1	ARCN1	1.85E-05	1.85E-05	1.85E-05
ADPGK	1	ADPGK	1.85E-05	1.85E-05	1.85E-05
XDH	1	XDH	1.85E-05	1.85E-05	1.85E-05
UXS	1	UXS1	1.83E-05	1.83E-05	1.83E-05
SRPK	1	SRPK3	1.79E-05	1.79E-05	1.79E-05
PDZD	1	PDZD4	1.79E-05	1.79E-05	1.79E-05
SSR	1	SSR4	1.79E-05	1.79E-05	1.79E-05
MACROD	2	MACROD1, MACROD2	8.95E-06	8.95E-06	1.79E-05
DUSP	1	DUSP9	1.79E-05	1.79E-05	1.79E-05
IDH3G	1	IDH3G	1.79E-05	1.79E-05	1.79E-05
PNCK	1	PNCK	1.79E-05	1.79E-05	1.79E-05
PLXNB	1	PLXNB3	1.79E-05	1.79E-05	1.79E-05
L1CAM	1	L1CAM	1.79E-05	1.79E-05	1.79E-05
BCAP	1	BCAP31	1.79E-05	1.79E-05	1.79E-05
PAFAH	1	PAFAH2	1.73E-05	1.73E-05	1.73E-05
UROC	1	UROC1	1.73E-05	1.73E-05	1.73E-05
EBP	1	EBP	1.73E-05	1.73E-05	1.73E-05
ASMT	1	ASMT	1.73E-05	1.73E-05	1.73E-05
ABO	1	ABO	1.73E-05	1.73E-05	1.73E-05
SCCPDH	1	SCCPDH	1.73E-05	1.73E-05	1.73E-05
PIGX	1	PIGX	1.68E-05	1.68E-05	1.68E-05
CYP7B	1	CYP7B1	1.68E-05	1.68E-05	1.68E-05
PIGM	1	PIGM	1.68E-05	1.68E-05	1.68E-05
BCO	1	BCO2	1.68E-05	1.68E-05	1.68E-05
ESD	1	ESD	1.68E-05	1.68E-05	1.68E-05
PTGIS	1	PTGIS	1.62E-05	1.62E-05	1.62E-05
MTR	1	MTR	1.62E-05	1.62E-05	1.62E-05
PTDSS	1	PTDSS1	1.57E-05	1.57E-05	1.57E-05
GLTP	1	GLTP	1.57E-05	1.57E-05	1.57E-05
SLC30A	1	SLC30A1	1.57E-05	1.57E-05	1.57E-05
IVD	1	IVD	1.45E-05	1.45E-05	1.45E-05
AGA	1	AGA	1.23E-05	1.23E-05	1.23E-05
HOGA	1	HOGA1	1.18E-05	1.18E-05	1.18E-05
UGT	1	UGT8	1.01E-05	1.01E-05	1.01E-05
BTD	1	BTD	9.51E-06	9.51E-06	9.51E-06
DDC	1	DDC	9.51E-06	9.51E-06	9.51E-06
PHYH	1	PHYH	9.51E-06	9.51E-06	9.51E-06
KHK	1	KHK	9.51E-06	9.51E-06	9.51E-06
TNRC6B	1	TNRC6B	9.51E-06	9.51E-06	9.51E-06
GCDH	1	GCDH	9.51E-06	9.51E-06	9.51E-06
AASDHPPT	1	AASDHPPT	9.51E-06	9.51E-06	9.51E-06
ADSL	1	ADSL	9.51E-06	9.51E-06	9.51E-06
HMBS	1	HMBS	9.51E-06	9.51E-06	9.51E-06
GFUS	1	GFUS	9.51E-06	9.51E-06	9.51E-06
ARSB	1	ARSB	9.51E-06	9.51E-06	9.51E-06
GDA	1	GDA	9.51E-06	9.51E-06	9.51E-06
PIGN	1	PIGN	9.51E-06	9.51E-06	9.51E-06
PIGW	1	PIGW	8.95E-06	8.95E-06	8.95E-06
SMS	1	SMS	8.95E-06	8.95E-06	8.95E-06
NNMT	1	NNMT	8.95E-06	8.95E-06	8.95E-06
PIGZ	1	PIGZ	8.95E-06	8.95E-06	8.95E-06
NAAA	1	NAAA	8.95E-06	8.95E-06	8.95E-06
ACACB	1	ACACB	8.95E-06	8.95E-06	8.95E-06
PMVK	1	PMVK	8.95E-06	8.95E-06	8.95E-06
SARDH	1	SARDH	8.95E-06	8.95E-06	8.95E-06
CDO	1	CDO1	8.95E-06	8.95E-06	8.95E-06
GLA	1	GLA	8.95E-06	8.95E-06	8.95E-06
NTAQ	1	NTAQ1	8.95E-06	8.95E-06	8.95E-06
OARD	1	OARD1	8.95E-06	8.95E-06	8.95E-06
SUOX	1	SUOX	8.95E-06	8.95E-06	8.95E-06
NTAN	1	NTAN1	8.95E-06	8.95E-06	8.95E-06
HNMT	1	HNMT	8.95E-06	8.95E-06	8.95E-06
LCAT	1	LCAT	6.72E-06	6.72E-06	6.72E-06
DPYSL	2	DPYSL2, DPYSL3	1.68E-06	1.68E-06	3.36E-06
MANBA	1	MANBA	2.80E-06	2.80E-06	2.80E-06
